# Supplementary material for: Comparative Analysis of Methods for Identifying Recurrent Copy Number Alterations in Cancer
Source: PLoS One. 2012 Dec 20;7(12):e52516. doi: 10.1371/journal.pone.0052516 (PMC3527554; doi:10.1371/journal.pone.0052516)
Supplement: Table S1 — Recurrent CNA regions identified by the methods for the lung adenocarcinoma dataset. (XLS) [file pone.0052516.s003.xls]

## Sheet: Sheet1
STAC
Amplification
Cytoband	Chr	start	end	p-value
1p31.1	1	77219051	77220772	0.00400001
1q21.2	1	146713021	148008405	0.00400001
1q21.2	1	149947160	149947373	0.00999999
1q21.2	1	149995364	150244695	0.00400001
1q23.1	1	158409465	158409969	0.046
1q32.3	1	212361064	212361947	0.00400001
2p25.1	2	10320573	10320747	0.00400001
3p23	3	31477964	31478724	0.016
3p14.2	3	59921750	59921970	0.016
3q12.3	3	101389269	101389441	0.00400001
5p15.33	5	208367	672333	0.016
5p15.33	5	797863	875123	0.00599998
5p15.33	5	916797	1691716	0.00599998
5p15.33	5	1773276	1818377	0.046
5p15.2	5	6471689	13825457	0.024
6p21.1	6	43788317	44110351	0.022
6q25.3	6	159698217	159703859	0.012
7p11.2	7	53796372	61290456	0.032
8q21.13	8	80724814	82281412	0.02
8q24.21	8	128350890	130777515	0.00400001
8q24.22	8	134249059	134249655	0.014
9q21.33	9	87191458	87191653	0.00999999
11p15.3	11	12293888	12293899	0.00999999
11q13.3	11	68177770	69594441	0.022
11q13.3	11	69754235	69942338	0.028
11q14.1	11	81181573	81181640	0.00400001
12q13.2	12	56207455	56914104	0.014
12q14.3	12	61633736	69313117	0.032
13q12.13	13	27482535	27482744	0.028
13q31.3	13	92654069	92654382	0.00800002
14q13.2	14	32542174	38058592	0.00400001
15q22.2	15	59690766	59690895	0.00199997
15q26.1	15	91980364	91980436	0.00199997
17p12	17	10832202	10836404	0.00199997
17q11.2	17	31471515	31496575	0.00800002
17q12	17	34919080	35184746	0.02
17q21.31	17	41522318	41711411	0.034
17q22	17	51766507	51767107	0.024
18q11.2	18	22222293	22238939	0.036
19q13.11	19	34884345	35106207	0.022
19q13.11	19	35242353	35390533	0.012
21q22.3	21	46846572	46902240	0.00199997
22q11.21	22	18585693	20339698	0.00199997
22q13.31	22	46072801	46072841	0.00199997
Deletion
1p35.2	1	30408227	30408889	0.00400001
1p22.3	1	77609709	94944293	0.00999999
1p21.1	1	106052603	106053023	0.024
1q23.3	1	161082082	161082126	0.00400001
1q23.3	1	162386509	162386527	0.00400001
1q31.1	1	187444957	187445637	0.00400001
2p24.3	2	14657379	14660619	0.022
2q14.2	2	119636685	119637013	0.00400001
2q22.1	2	141666071	141943476	0.00400001
2q37.3	2	242634423	242730382	0.00400001
3p23	3	31478036	31478724	0.00400001
3p21.1	3	53003415	53014495	0.00400001
3p13	3	73876402	73876622	0.00800002
4p16.1	4	9950895	9952251	0.00400001
4p13	4	42987706	42988442	0.00400001
4q28.2	4	129348047	129348079	0.018
4q32.2	4	163954224	163954387	0.044
4q35.1	4	184700407	184706068	0.00400001
5p15.33	5	3710491	3710787	0.00599998
6p22.1	6	29979615	30006876	0.00400001
6p21.33	6	31447975	31448054	0.00400001
6p21.33	6	31520940	31565557	0.00400001
6p21.31	6	34822187	34822300	0.00400001
6q14.1	6	77497537	77497656	0.00400001
7q11.22	7	69782155	69782593	0.00400001
8p22	8	189547	28832828	0.00199997
8q24.21	8	128350890	128351093	0.00199997
9p24.3	9	36431	3811579	0.044
9p24.2	9	4410767	4410971	0.00599998
9p23	9	7570951	16377940	0.03
9p22.2	9	17175337	17329585	0.03
9p22.2	9	17626337	17626674	0.014
9p22.2	9	18000485	18129412	0.03
9p22.2	9	18141987	18141987	0.03
9p21.3	9	19499905	26596060	0.014
10p15.3	10	2339357	2339772	0.036
10q11.23	10	52764624	52765125	0.016
10q21.2	10	62228536	62228666	0.00400001
11p15.4	11	4232580	4232709	0.00199997
11p15.3	11	12293888	12293899	0.00199997
11p15.1	11	18905796	18913773	0.00199997
11p14.3	11	23156896	23158070	0.00199997
11q22.1	11	101173276	101173540	0.00199997
11q23.3	11	119744397	119779421	0.00199997
12p13.1	12	1171662	24463252	0.012
12q11	12	37852002	37852113	0.00400001
12q21.31	12	82715458	82715606	0.00400001
13q12.12	13	23431606	23432112	0.00199997
13q14.2	13	47917390	47933694	0.028
13q33.1	13	102320968	102321068	0.00199997
14q11.2	14	19272965	19492423	0.018
14q21.1	14	38271727	38272441	0.018
15q11.1	15	18446422	20079140	0.00199997
15q13.2	15	30848442	30848487	0.00199997
15q26.1	15	90532323	90532460	0.00199997
16p13.3	16	5548414	5551122	0.00599998
16p13.3	16	6489529	6489890	0.00599998
16q21	16	64436543	64436948	0.046
16q22.2	16	72306271	72307496	0.00599998
16q23.1	16	77434802	77434919	0.00599998
16q23.1	16	78716730	78717414	0.046
17p12	17	10832202	10836404	0.00199997
17p11.2	17	16658950	16665029	0.00199997
17p11.2	17	19458875	19478062	0.00199997
17q11.2	17	29158397	29159303	0.00199997
17q21.31	17	41006823	41015120	0.00199997
17q21.31	17	41522318	41707908	0.00199997
17q22	17	50920816	50922192	0.00199997
17q22	17	51510249	51520028	0.00199997
17q22	17	52133816	52134480	0.00199997
17q22	17	53179948	53180117	0.04
17q25.1	17	74757811	74757985	0.00199997
18p11.32	18	1449762	1450161	0.022
18p11.23	18	8457778	8457794	0.00199997
18q11.2	18	24449765	24450128	0.00199997
18q21.31	18	55293097	55293760	0.00199997
18q22.1	18	62060664	62060963	0.00199997
18q22.1	18	64902105	64903434	0.00199997
19q13.33	19	48104372	48197824	0.038
19q13.33	19	48395295	48422999	0.00599998
19q13.42	19	53881227	53888534	0.00599998
20p13	20	1335621	1345731	0.046
20p12.1	20	14850522	14852170	0.018
20q13.31	20	55040991	55041191	0.038
20q13.32	20	57741610	57742225	0.042
21q22.2	21	41332614	41332735	0.00199997
22q11.23	22	23993338	24240404	0.00800002
KC-SMART
Amplification
1q31.2	1	141950000	245350000
3q26.32	3	178800000	179150000
5p14.3	5	250000	45900000
6p22.1	6	26450000	27600000
6p21.33	6	30100000	31000000
6p21.31	6	33200000	35000000
6p21.1	6	39800000	42150000
6p21.1	6	43150000	44600000
6p12.3	6	46650000	46750000
6p12.1	6	52850000	53750000
7p14.3	7	150000	57600000
7q11.21	7	61300000	62150000
7q11.21	7	63750000	66050000
7q11.23	7	71900000	73150000
7q11.23	7	73950000	75400000
7q21.11	7	81150000	83950000
7q21.11	7	84900000	86650000
7q21.12	7	87250000	88850000
7q21.2	7	89300000	95150000
7q22.1	7	97200000	101550000
7q31.2	7	115250000	116350000
7q36.1	7	150700000	151300000
8q11.21	8	49100000	52750000
8q22.2	8	53150000	146200000
11q13.2	11	67250000	69250000
12q13.2	12	55700000	56750000
12q15	12	66400000	69600000
14q11.2	14	22550000	22800000
14q12	14	26950000	39250000
16p13.3	16	1500000	2000000
16p11.2	16	30250000	31050000
17q12	17	33750000	35950000
17q21.32	17	43100000	46800000
17q22	17	53950000	54450000
17q23.2	17	57450000	60450000
17q24.1	17	62300000	64600000
17q24.2	17	65150000	68500000
17q25.1	17	69050000	78550000
19q13.2	19	40600000	40850000
20q11.21	20	29100000	30400000
20q11.22	20	32150000	34800000
20q13.13	20	47200000	50450000
20q13.2	20	50800000	52350000
20q13.32	20	53900000	62350000
Deletion
1p31.1	1	80700000	81350000
1p21.1	1	106650000	107250000
3p26.1	3	150000	7950000
3p25.3	3	8600000	9800000
3p25.1	3	15150000	15650000
3p24.1	3	17650000	37050000
3p14.3	3	39600000	75600000
3p12.2	3	76900000	87950000
4q13.1	4	63500000	64150000
4q34.1	4	175300000	176600000
4q34.3	4	181600000	183200000
4q35.2	4	188000000	188900000
4q35.2	4	190550000	191100000
5q13.2	5	68950000	69750000
5q14.1	5	77700000	78700000
5q14.3	5	82800000	84350000
5q14.3	5	88550000	92000000
5q15	5	92850000	94750000
5q21.1	5	96550000	100850000
5q21.3	5	107800000	110200000
5q23.1	5	113800000	123000000
5q23.2	5	125100000	125750000
5q23.2	5	126600000	127200000
5q23.3	5	129000000	130900000
6q12	6	67400000	69050000
6q16.1	6	70500000	127550000
6q23.3	6	128050000	144400000
6q25.3	6	145150000	168600000
6q27	6	170550000	170750000
8p22	8	200000	37000000
9p22.2	9	250000	32950000
9p13.2	9	36100000	38600000
9q21.2	9	68250000	92900000
9q22.31	9	93950000	97250000
9q31.1	9	99050000	113850000
9q33.1	9	115150000	120500000
9q33.2	9	123950000	125600000
9q33.3	9	127550000	128700000
10q25.1	10	109850000	110350000
13q14.11	13	18150000	63700000
13q21.33	13	65400000	74100000
13q22.2	13	75150000	76350000
13q22.3	13	78050000	79100000
13q31.1	13	80600000	86050000
13q31.1	13	86950000	88150000
13q31.3	13	90100000	90700000
13q31.3	13	91200000	93800000
13q31.3	13	94450000	95250000
13q33.1	13	101350000	104200000
13q33.2	13	104450000	105250000
13q33.2	13	106050000	106700000
15q15.1	15	18450000	64350000
15q22.31	15	66050000	67000000
15q23	15	69650000	71750000
15q24.1	15	73350000	75300000
15q25.1	15	77500000	80000000
15q25.3	15	83700000	86700000
15q26.1	15	92700000	95100000
15q26.2	15	95300000	97050000
17p13.1	17	50000	19600000
18q21.2	18	23050000	76050000
19p13.3	19	250000	900000
19p13.2	19	2000000	18750000
19p12	19	19500000	22150000
19p12	19	24050000	24250000
19q13.41	19	52100000	54050000
19q13.43	19	58400000	58950000
22p11.1	22	14450000	14750000
22q11.23	22	23750000	23850000
22q12.1	22	25150000	27750000
22q12.3	22	31250000	33600000
22q13.31	22	46050000	48550000
DiNAMIC
Amplification
5p15.33	5	1301354	SNP_A-1806249	0.005	234463	24645979
1q21.2	1	147751689	SNP_A-4296889	0.005	119978203	183997620
8q24.21	8	129271968	SNP_A-4267232	0.005	61745387	146264218
1q32.3	1	212361064	SNP_A-1835528	0.005	184150282	245367990
5p13.2	5	34629580	SNP_A-4264823	0.005	24811454	38468095
5p13.1	5	39025716	SNP_A-4297554	0.005	38501631	45924261
7p11.2	7	55040966	SNP_A-1789165	0.005	145340	57336046
14q13.2	14	35835527	SNP_A-1931457	0.005	31860308	78393345
7p21.1	7	16719465	SNP_A-4247984	0.005	7242014	19403299
7p15.3	7	25136984	SNP_A-4244092	0.005	19512688	37481952
7p22.1	7	7197839	SNP_A-4241991	0.005	145340	7197839
7p13	7	44612856	SNP_A-2264885	0.005	43326880	53861971
7p14.1	7	38302843	SNP_A-4246093	0.005	37538073	43274555
20q13.33	20	61798026	SNP_A-4281799	0.005	136107	62374173
7p11.2	7	57509808	SNP_A-2272468	0.005	57400637	158586280
17q24.3	17	70624736	SNP_A-2232842	0.005	35485379	78599676
7q11.1	7	61290456	SNP_A-2090785	0.005	61290456	77369039
12q15	12	67811813	SNP_A-4283206	0.005	18300809	82675732
6p21.1	6	43854388	SNP_A-2102017	0.005	32016203	45183773
8q12.1	8	58529428	SNP_A-4274680	0.005	47224751	61684562
17q12	17	35087126	SNP_A-2215200	0.005	22419818	35394453
6p21.33	6	30637601	SNP_A-1864770	0.005	11217655	31838993
11q13.3	11	68689701	SNP_A-1828890	0.005	31023043	134443680
6p21.1	6	45427854	SNP_A-2102558	0.005	45284889	57103906
20q11.22	20	33553132	SNP_A-1950680	0.005	28143658	41096424
14q12	14	31566447	SNP_A-4259010	0.005	19309319	31797984
1q12	1	142357871	SNP_A-2045460	0.005	141503111	142357871
7q21.3	7	94824553	SNP_A-2068245	0.005	77401375	107175887
7q36.3	7	158545903	SNP_A-2268877	0.005	107223610	158586280
6p25.1	6	6763561	SNP_A-2155963	0.005	110391	11150151
2p25.1	2	10320671	SNP_A-1785538	0.005	2994	19098490
12p12.1	12	25240755	SNP_A-2196890	0.005	16546616	26257574
3q26.31	3	171682214	SNP_A-4263902	0.005	101517539	193699227
19q13.11	19	34894207	SNP_A-2049476	0.005	32764651	37080211
16p11.2	16	31147356	SNP_A-2150194	0.005	27600870	34388087
20p11.21	20	22644143	SNP_A-1864670	0.01	22378350	25654557
2p15	2	62719268	SNP_A-4261989	0.01	61113820	63851068
19q13.2	19	40415864	SNP_A-2179362	0.01	37101761	48350666
5q11.1	5	49643379	SNP_A-4289055	0.01	49643379	58337368
6p11.2	6	57230953	SNP_A-2141472	0.01	57230953	58262500
16p13.13	16	11294665	SNP_A-4261468	0.01	55185	16541073
2p21	2	46910068	SNP_A-2036479	0.01	41639053	60982470
2q11.2	2	96830556	SNP_A-1953541	0.01	94842168	105297309
12p11.23	12	26593173	SNP_A-4281398	0.02	26313915	27674187
2p23.2	2	29159648	SNP_A-2306317	0.02	19156206	41573414
2p14	2	64285692	SNP_A-2284566	0.02	64047720	73876497
20p11.22	20	22239219	SNP_A-1781091	0.025	21250885	22295955
20p11.1	20	26173145	SNP_A-1968217	0.025	25835936	26173145
Deletion
9p21.3	9	22007836	SNP_A-1940238	0.005	19922065	32784190
18q22.1	18	62060963	SNP_A-2049322	0.005	151240	76103230
9p23	9	9450595	SNP_A-4297362	0.005	4648449	19893133
3p21.1	3	53013826	SNP_A-4287908	0.005	44403489	54381699
9p24.2	9	4517752	SNP_A-1786489	0.005	235706	4590804
13q33.1	13	102320968	SNP_A-2130148	0.005	77813167	114063831
15q14	15	36383670	SNP_A-1866584	0.005	25751557	100210760
8p23.2	8	3029768	SNP_A-4246451	0.005	189547	19091623
18q11.2	18	24449993	SNP_A-4245725	0.005	2911444	30997514
17p12	17	12136005	SNP_A-1839312	0.005	6821360	15847611
15q11.1	15	19841990	SNP_A-2258737	0.005	18446422	25675453
8p21.2	8	24163410	SNP_A-4266860	0.005	19121023	29675519
13q14.13	13	46268543	SNP_A-2155003	0.005	24431209	77750092
19p13.2	19	9092807	SNP_A-2024756	0.005	244934	19722682
13q12.12	13	23432112	SNP_A-1841619	0.005	18112253	24399427
8p12	8	30391852	SNP_A-1857489	0.005	29834227	38498407
17p13.2	17	6104618	SNP_A-1856055	0.005	13043	6784050
3p23	3	31478036	SNP_A-4263433	0.005	26441141	89396231
6q21	6	111613594	SNP_A-1940926	0.005	70055253	170775677
9q21.13	9	77975693	SNP_A-4267529	0.005	38000025	101590013
3p14.2	3	60361905	SNP_A-1947324	0.005	54459140	63688285
17p11.2	17	16664774	SNP_A-1869040	0.005	15908868	22069633
3p14.1	3	65687173	SNP_A-2180201	0.005	63792470	90191897
9q31.1	9	107022438	SNP_A-4248718	0.005	101634311	138341957
9q21.11	9	68731242	SNP_A-2178679	0.005	68245287	69995968
10q21.2	10	62228536	SNP_A-4302511	0.005	12332460	135319691
3p26.3	3	260569	SNP_A-4275785	0.005	112868	26393098
9p11.2	9	43883444	SNP_A-4280160	0.005	4648449	43883444
19q13.42	19	53881227	SNP_A-4294357	0.005	41939312	63774417
3p13	3	72783259	SNP_A-2206145	0.005	71826789	158526924
16q23.1	16	77434802	SNP_A-1886885	0.005	51233304	88668978
9p13.2	9	37924140	SNP_A-1996650	0.005	32816852	37988754
9p13.2	9	38080793	SNP_A-1864784	0.005	38000025	38756174
19p12	19	20588919	SNP_A-4258816	0.005	19874987	24297477
22q13.31	22	47178999	SNP_A-2053820	0.005	27928350	49430460
4q35.1	4	184700580	SNP_A-2010481	0.005	35519000	191140552
5q22.3	5	115001570	SNP_A-1916159	0.005	63052451	130386370
22q12.1	22	27478101	SNP_A-4253694	0.005	14433758	27897320
3p11.2	3	87202941	SNP_A-4295812	0.005	87202941	89396231
5q23.3	5	130442705	SNP_A-2033675	0.005	130442705	180618211
6q12	6	69377455	SNP_A-4256530	0.005	62100212	69993900
10q11.23	10	52764624	SNP_A-2001135	0.005	41956473	53297855
1p21.1	1	106052603	SNP_A-2179949	0.005	94504445	106956954
3p11.1	3	89962834	SNP_A-1934207	0.005	89401152	90191897
1p21.1	1	107002279	SNP_A-1864090	0.01	107002279	115879278
4q28.2	4	129348079	SNP_A-4255033	0.01	40903716	139322847
1p22.1	1	92870566	SNP_A-1821830	0.01	84746131	94497609
5q11.2	5	58683085	SNP_A-1981773	0.015	49808443	62989487
GAIA
Amplification
1p31.1	1	77219051	77219148	0
1p31.1	1	77220772	77220772	0.245414
1q21.1	1	143010448	143216727	0.245414
1q21.1	1	143482819	143923722	0.0308505
1q21.1	1	143934693	143934978	0.245414
1q21.1	1	143966353	143989258	0.0308505
1q21.1	1	144008385	146008678	0.245414
1q21.1	1	146712024	146712024	0.0308505
1q21.2	1	146713021	147588853	0.00660555
1q21.2	1	147609889	147758680	0
1q21.2	1	147763135	148008405	0.00660555
1q21.2	1	148150861	149911960	0.0308505
1q21.2	1	149912418	149912418	0.00660555
1q21.2	1	149927150	149938123	0.0308505
1q21.2	1	149947160	149947373	0.00660555
1q21.2	1	149948532	149959432	0.0308505
1q21.2	1	149995364	150244695	0.00660555
1q21.2	1	150266410	150296016	0.0308505
1q21.3	1	150300298	150325420	0.245414
1q21.3	1	150353393	153696619	0.0308505
1q21.3	1	153723561	153761953	0.245414
1q22	1	155549518	155697592	0.245414
1q23.1	1	156873345	157646599	0.245414
1q23.1	1	157658709	157698603	0.0308505
1q23.1	1	157712554	157789410	0.245414
1q23.1	1	158337108	158337108	0.245414
1q23.1	1	158365802	158390438	0.0308505
1q23.1	1	158409465	158409969	0.00660555
1q23.1	1	158410035	158410035	0.0308505
1q23.1	1	158418183	159117169	0.245414
1q23.2	1	160398715	160398945	0.245414
1q23.3	1	160959095	162648690	0.245414
1q25.2	1	179012256	179015228	0.245414
1q32.3	1	212361064	212361190	0
1q32.3	1	212361947	212361947	0.0308505
11q13.2	11	68177770	68306880	0.0377883
11q13.2	11	68340247	68438569	0.00147018
11q13.3	11	68457277	69356687	0
11q13.3	11	69363887	69499574	0.00147018
11q13.3	11	69506242	69547730	0.0377883
11q13.3	11	69548361	69594441	0.00147018
11q13.3	11	69633206	69731195	0.0377883
11q13.3	11	69754235	69942338	0.00147018
11q13.3	11	69998744	70461200	0.0377883
11q14.1	11	81181573	81181640	0.0377883
12p12.1	12	24803508	24985488	0.0138164
12p12.1	12	24988389	25600799	0.00205924
12p12.1	12	25614146	25784373	0.0138164
12p12.1	12	25800635	26176273	0.0805043
12p11.23	12	26416949	26633001	0.0805043
12q13.2	12	55942972	56102189	0.0805043
12q13.2	12	56109459	56178071	0.0138164
12q13.2	12	56207455	56520529	0
12q13.2	12	56542277	56589802	0.00205924
12q13.3	12	56661213	56914104	0.0138164
12q13.3	12	56917925	57210993	0.0805043
12q14.1	12	61896783	61896809	0.0138164
12q14.1	12	62547317	62576595	0.0805043
12q14.1	12	62577615	62626201	0.0138164
12q14.1	12	62637173	62664385	0.0805043
12q14.1	12	62693493	62962104	0.0138164
12q14.1	12	62992131	62992131	0.0805043
12q14.3	12	66115970	66115970	0.0805043
12q14.3	12	66116230	66163667	0.0138164
12q14.3	12	66190764	66218991	0.00205924
12q14.3	12	66241736	66241736	0
12q14.3	12	66259229	66478388	0.00205924
12q15	12	66481586	69308277	0
12q15	12	69313117	69313117	0.00205924
12q15	12	69322657	69714336	0.0138164
12q15	12	69741266	70100887	0.0805043
14q12	14	30398585	30453064	0.144325
14q12	14	30479094	30537946	0.0326647
14q12	14	30553706	30831236	0.144325
14q12	14	30935186	31014241	0.0326647
14q12	14	31023832	31023832	0.00669669
14q12	14	31042917	31579294	0.0326647
14q12	14	31594738	31606182	0.144325
14q12	14	31714140	31888792	0.0326647
14q12	14	31903191	32200472	0.144325
14q12	14	32206647	32256360	0.0326647
14q12	14	32275252	32443820	0.144325
14q12	14	32542174	32721471	0.00669669
14q12	14	32721646	33426122	0.000479036
14q13.2	14	33436421	38058592	0
14q21.1	14	38113995	38261783	0.00669669
14q21.1	14	38271727	38589166	0.0326647
14q21.1	14	38646589	38673786	0.144325
14q21.1	14	38761280	38828839	0.0326647
14q21.1	14	38855334	39337561	0.144325
15q26.1	15	91980364	91980436	0
17p12	17	10832202	10836404	0
17q11.2	17	31471515	31496575	0.0327589
17q12	17	34919080	34938927	0.0133334
17q12	17	34950738	35087126	0
17q12	17	35184746	35184746	0.0133334
17q12	17	35229995	35394453	0.0327589
17q21.31	17	41564110	41708649	0.0327589
17q22	17	51766507	51767107	0.0133334
17q22	17	51787678	51787678	0.0327589
18p11.31	18	3318746	3501341	0.131645
18q11.2	18	21613135	21881136	0.131645
18q11.2	18	22136019	22161346	0.131645
18q11.2	18	22222293	22238939	0.0749853
18q11.2	18	22269648	22485355	0.131645
19q13.11	19	33731189	33829049	0.223546
19q13.11	19	34102452	34114241	0.223546
19q13.11	19	34147430	34181683	0.0668504
19q13.11	19	34188203	34199964	0.223546
19q13.11	19	34200329	34356661	0.0668504
19q13.11	19	34401878	34485333	0.0202909
19q13.11	19	34498189	34763103	0.0668504
19q13.11	19	34763127	34789893	0.0202909
19q13.11	19	34884345	34893352	0.00444467
19q13.11	19	34894207	34908990	0
19q13.11	19	34916822	35106207	0.00444467
19q13.11	19	35114453	35221772	0.0202909
19q13.11	19	35242353	35390533	0.00444467
19q13.11	19	35417874	35438593	0.0202909
19q13.12	19	35471315	35877699	0.0668504
19q13.12	19	35885575	36071874	0.223546
19q13.12	19	36081417	36082303	0.0668504
19q13.12	19	36083115	36201202	0.223546
19q13.12	19	36407964	36449456	0.223546
19q13.12	19	36490452	36900305	0.223546
19q13.12	19	37367247	37400452	0.223546
19q13.32	19	44778442	45750642	0.223546
2p25.1	2	10320573	10320747	0
20q11.21	20	29419108	29642688	0.211503
20q11.21	20	29734433	29789374	0.211503
20q11.22	20	32489228	33693059	0.211503
20q13.2	20	51324797	51342991	0.211503
20q13.2	20	51547592	51925779	0.211503
20q13.2	20	54743531	54764010	0.211503
20q13.31	20	55553075	56208537	0.211503
21q21.1	21	17966417	17968550	0.174986
21q22.3	21	46846572	46902240	0.174986
22q11.1	22	16596539	16871076	0.165644
22q11.1	22	17710168	17942458	0.165644
22q11.21	22	17949161	17959242	0.0194426
22q11.21	22	18006919	18169566	0.165644
22q11.21	22	18324789	18574133	0.165644
22q11.21	22	18584041	18584041	0.0194426
22q11.21	22	18585693	20133739	0
22q11.21	22	20253195	20339698	0.0194426
22q11.21	22	20360505	20363012	0.165644
3q22.2	3	135058563	135058691	0.0333283
3q26.31	3	171616341	172210360	0.0333283
3q27.3	3	187776522	187776650	0.0333283
4p15.2	4	25684297	26248278	0.196104
4p15.2	4	26639142	26799830	0.196104
4p15.2	4	26808451	27226405	0.196104
4q12	4	55712683	56430878	0.196104
4q12	4	57179959	60216021	0.196104
4q26	4	120313679	120313692	0.196104
5p15.33	5	208367	672333	0
5p15.33	5	688709	700816	0.00239756
5p15.33	5	738504	752190	0.0100523
5p15.33	5	796547	796547	0.00239756
5p15.33	5	797863	875123	0
5p15.33	5	905566	905566	0.00239756
5p15.33	5	916797	1041510	0
5p15.33	5	1066694	1147389	0.00239756
5p15.33	5	1177046	1404538	0
5p15.33	5	1473801	1691716	0.00239756
5p15.33	5	1692901	1773231	0.0100523
5p15.33	5	1773276	1818377	0.00239756
5p15.33	5	1824032	2271094	0.0100523
5p15.33	5	2304847	2614928	0.0456742
5p15.33	5	2620168	2641264	0.0100523
5p15.33	5	2641400	3150468	0.0456742
5p15.33	5	3171894	3543432	0.204792
5p15.33	5	3555198	3710491	0.0456742
5p15.33	5	3710787	3724214	0.0100523
5p15.33	5	3730182	4210482	0.00239756
5p15.33	5	4228312	4228312	0.0100523
5p15.33	5	4229833	4269534	0.0456742
5p15.33	5	4273728	4452737	0.204792
5p15.32	5	4469640	4717704	0.0456742
5p15.32	5	4717870	4748456	0.0100523
5p15.32	5	4773585	4777367	0.0456742
5p15.32	5	4778054	4778054	0.204792
5p15.32	5	5431905	5510005	0.204792
5p15.32	5	5544290	5666238	0.0456742
5p15.32	5	5673629	6130436	0.204792
5p15.31	5	6133621	6468844	0.0456742
5p15.31	5	6471689	6611291	0.0100523
5p15.31	5	6625358	8637086	0.00239756
5p15.31	5	8643608	8678584	0
5p15.31	5	8703331	8883301	0.00239756
5p15.31	5	8895517	9768924	0
5p15.2	5	9776470	10444083	0.00239756
5p15.2	5	10508225	12445539	0.0100523
5p15.2	5	12517763	13496645	0.00239756
5p15.2	5	13522499	13825457	0.0100523
5p15.2	5	13829109	13989822	0.0456742
5p15.2	5	13990476	14432810	0.0100523
5p15.2	5	14432820	14494065	0.0456742
5p15.2	5	14505841	14544544	0.0100523
5p15.2	5	14552395	14975430	0.0456742
5p15.1	5	14980488	15344398	0.204792
5p15.1	5	15362984	15455950	0.0456742
5p15.1	5	15473015	15524919	0.204792
5p15.1	5	16112968	16522593	0.204792
5p15.1	5	16568673	16982983	0.204792
5p15.1	5	16998823	17213112	0.0456742
5p15.1	5	17213258	17427898	0.204792
5p15.1	5	17444228	17451090	0.0456742
5p15.1	5	17451728	17510266	0.0100523
5p14.3	5	17554965	20846434	0.0456742
5p14.3	5	20865449	20973239	0.204792
5p14.3	5	21037368	22607033	0.0456742
5p14.3	5	22640347	22946815	0.0100523
5p14.3	5	22990692	23061651	0.0456742
5p14.3	5	23072125	23099524	0.0100523
5p14.2	5	23122395	24190818	0.0456742
5p14.1	5	24223283	25426220	0.204792
5p13.3	5	33400441	33634059	0.204792
5p13.2	5	34629580	34640393	0.0456742
5p13.2	5	34644494	34644494	0.204792
5p13.2	5	37258798	37258798	0.204792
5p13.2	5	37321333	37616194	0.0456742
5p13.2	5	37621159	37626605	0.204792
6p22.1	6	29979615	30006876	0.0745306
6p22.1	6	30260012	30522553	0.0745306
6p21.33	6	30583394	30911233	0.0745306
6p21.1	6	42231646	42237222	0.0745306
6p21.1	6	43634442	43758765	0.0745306
6p21.1	6	43788317	44110351	0.0121128
6p21.1	6	44117420	44241627	0.0745306
7p21.1	7	15480685	19017513	0.206213
7p21.1	7	19161066	19980905	0.206213
7p21.1	7	20370169	21247850	0.206213
7p14.3	7	32793898	32804363	0.206213
7p12.1	7	50629718	51082206	0.206213
7p12.1	7	51151398	51411481	0.0836522
7p12.1	7	51424711	51639120	0.206213
7p12.1	7	51653672	52304810	0.0836522
7p12.1	7	52328424	52385353	0.206213
7p12.1	7	52395032	52492660	0.0836522
7p12.1	7	52496765	53333149	0.206213
7p12.1	7	53361989	53748861	0.0836522
7p11.2	7	53796372	54262451	0.0111103
7p11.2	7	54305287	54469110	0.00151844
7p11.2	7	54493046	55552625	0
7p11.2	7	55740557	56118914	0.00151844
7p11.2	7	56325172	57336046	0.0111103
7p11.1	7	57348564	61290456	0.206213
8q21.13	8	80482123	80659703	0.15084
8q21.13	8	80724814	80731527	0.0361124
8q21.13	8	80762352	81008736	0.15084
8q21.13	8	81029914	81501697	0.0361124
8q21.13	8	81573890	81715677	0.00697575
8q21.13	8	81790560	82281412	0.0361124
8q21.13	8	82281514	82408006	0.15084
8q24.13	8	123574195	123824691	0.15084
8q24.13	8	123893168	123966044	0.15084
8q24.13	8	124158707	124246324	0.15084
8q24.13	8	124249066	124483473	0.15084
8q24.13	8	124498576	124499104	0.00697575
8q24.13	8	124501878	124513677	0.000736994
8q24.13	8	124514450	124551256	0.00697575
8q24.13	8	124560118	124746924	0.0361124
8q24.13	8	124760172	124781356	0.15084
8q24.13	8	125196758	125341151	0.15084
8q24.21	8	128019059	128055648	0.15084
8q24.21	8	128055665	128283681	0.0361124
8q24.21	8	128350890	128351093	0
8q24.21	8	128351336	128352364	0.00697575
8q24.21	8	128415540	128771201	0.000736994
8q24.21	8	128774343	128913644	0
8q24.21	8	128927710	129103054	0.000736994
8q24.21	8	129112227	129338648	0
8q24.21	8	129353533	129502697	0.000736994
8q24.21	8	129507269	129507675	0
8q24.21	8	129515995	129615110	0.000736994
8q24.21	8	129620444	129714416	0
8q24.21	8	129751947	130777515	0.000736994
8q24.21	8	130789828	130943856	0.0361124
8q24.21	8	131055045	131910999	0.15084
8q24.22	8	132096833	132159023	0.15084
8q24.22	8	132414711	132554219	0.15084
8q24.22	8	132661679	132928091	0.15084
8q24.22	8	134249059	134249655	0.15084
Deletion
1p35.2	1	30408227	30408889	0.0107556
1p32.2	1	58194362	58196298	0.0713762
1p31.1	1	72730544	72730627	0.0713762
1p31.1	1	77609709	80163014	0.0713762
1p31.1	1	80221460	84822346	0.0107556
1p22.3	1	84845932	91525740	0.0713762
1p22.2	1	91631246	91631599	0.0107556
1p22.2	1	91635185	91724287	0.0713762
1p22.2	1	91724502	91748521	0.0107556
1p22.2	1	91753536	91889083	0.0713762
1p22.2	1	91889415	91904404	0.0107556
1p22.1	1	91914456	94372347	0.0713762
1p22.1	1	94400072	94423545	0.0107556
1p22.1	1	94437641	94944293	0.0713762
1p21.1	1	106052603	106053023	0.0107556
1q23.3	1	162386509	162386527	0
1q31.1	1	187444957	187445637	0.0713762
10q21.2	10	62228536	62228666	0
11p15.4	11	4232580	4232709	0
11p15.4	11	4774987	4775181	0.13224
11p15.3	11	12293888	12293899	0.13224
11p15.1	11	18905796	18913773	0
11p14.3	11	23156896	23158070	0.13224
11p12	11	37668853	37677557	0.13224
11p12	11	39334824	39382675	0.13224
11q22.1	11	101173276	101173540	0.13224
11q23.3	11	119744397	119779421	0.13224
12p13.32	12	1171662	6433097	0.0783724
12p13.31	12	6440800	6441227	0.0358788
12p13.31	12	6444010	7854479	0.0783724
12p13.31	12	7915629	7963275	0
12p13.31	12	8022225	8447680	0.0783724
12p13.31	12	8505505	8641552	0.0358788
12p13.31	12	8729290	10554483	0.0783724
12p13.2	12	10806814	10806833	0
12p13.2	12	11056018	11062104	0.0783724
12p13.1	12	11754082	15158753	0.0783724
12p12.3	12	15159183	15211259	0.0358788
12p12.3	12	15225127	15265897	0.0783724
12p12.3	12	15329172	15329299	0.0358788
12p12.3	12	15389209	19725418	0.0783724
12p12.3	12	19727401	19730483	0.0358788
12p12.3	12	19743963	19768013	0.0783724
12p12.2	12	19779992	20790587	0.0358788
12p12.2	12	20793555	20962480	0.0783724
12p12.2	12	20971164	20990539	0.0358788
12p12.2	12	21009723	21163569	0.0783724
12p12.1	12	21595821	21600840	0.0783724
12p12.1	12	23046089	23046393	0.0783724
12p12.1	12	23945826	23945839	0.0783724
12p12.1	12	24273169	24328135	0.0783724
12q11	12	37852002	37852113	0.0783724
12q21.31	12	82715458	82715606	0
13q12.11	13	18474380	23425455	0.16855
13q12.12	13	23431606	23432112	0.0249991
13q13.3	13	23441119	50359721	0.16855
13q14.3	13	52407117	55491466	0.16855
13q33.1	13	102320968	102321068	0
14q11.2	14	19272965	19309086	0.110027
14q32.13	14	95785760	95871133	0.110027
15q11.1	15	18446422	20079140	0
15q11.1	15	20343286	20343286	0.178186
15q11.1	15	20510199	20773725	0.00487516
15q11.2	15	21975363	21982320	0.178186
15q13.1	15	28393128	28723577	0.178186
15q14	15	36358686	36386722	0.178186
16q22.2	16	72306271	72307496	0.157093
16q23.1	16	77434802	77434919	0.157093
16q23.1	16	78716730	78717414	0.157093
17p13.3	17	6888	43474	0.22809
17p13.1	17	8090083	8090083	0.22809
17p13.1	17	8549296	10820421	0.22809
17p12	17	10832202	10836404	0.0937507
17p12	17	10840502	16601446	0.22809
17p11.2	17	16658950	16665029	0.0166668
17p11.2	17	16674888	18117814	0.22809
17p11.2	17	19458875	19500060	0.22809
17q11.2	17	29158397	29159303	0.22809
17q12	17	36868481	36868772	0.22809
17q21.31	17	41006823	41015120	0.0937507
17q21.31	17	41522318	41709662	0.22809
17q21.33	17	47668610	47911217	0.22809
17q21.33	17	48165146	48166333	0.22809
17q22	17	50920816	50922192	0.22809
17q22	17	51510249	51520028	0.22809
17q22	17	52133816	52134480	0.0937507
17q22	17	53179948	53180469	0.22809
17q25.1	17	74757811	74757985	0.0166668
18q11.2	18	24449765	24449765	0.00997776
18q11.2	18	24449993	24450128	0
18q21.31	18	55293097	55293760	0.0785705
18q22.1	18	62060664	62060963	0
18q22.1	18	64902105	64902589	0.00997776
18q22.1	18	64903434	64903434	0.0785705
19q13.33	19	48395295	48403432	0
19q13.33	19	48422999	48422999	0.120006
19q13.42	19	53881227	53888534	0.120006
2q14.2	2	119636685	119637013	0
2q22.1	2	141666071	141854379	0
2q22.1	2	141908466	141943476	0.0303205
2q37.3	2	242634423	242634423	0.0303205
2q37.3	2	242692632	242730382	0
20p12.1	20	14850522	14852170	0.050099
21q21.2	21	24424204	24424999	0.179977
21q22.2	21	41332614	41332735	0
22q11.23	22	23993338	24240404	0.123994
3p26.3	3	96226	260580	0.13548
3p26.3	3	269397	3751440	0.235861
3p26.1	3	4063809	4186134	0.235861
3p26.1	3	4197976	4197976	0.13548
3p26.1	3	4214325	4247253	0.235861
3p25.3	3	8765169	8766446	0.235861
3p23	3	31478036	31478423	0
3p23	3	31478724	31478724	0.033299
3p21.1	3	53003415	53013826	0
3p21.1	3	53014495	53014495	0.033299
3p13	3	73876402	73876622	0.235861
3p12.2	3	78762275	81923364	0.235861
3p12.2	3	81979100	82033478	0.13548
3p12.1	3	82043128	87411438	0.235861
3p11.1	3	87991938	87992572	0.235861
3q24	3	147793976	147804569	0.235861
4p16.1	4	9950895	9951263	0.0537298
4p13	4	42987706	42988442	0.0143045
4q34.3	4	182153228	182855375	0.0537298
4q35.1	4	184680489	184686906	0.0537298
4q35.1	4	184700407	184700599	0
4q35.1	4	184706068	184706068	0.0143045
4q35.1	4	184709251	184709251	0.0537298
4q35.2	4	190477758	190489198	0.0537298
5q11.2	5	58396235	58764672	0.208053
5q14.3	5	90217076	92413712	0.208053
5q21.1	5	96013740	102115171	0.208053
5q21.3	5	103771943	111823809	0.208053
5q22.3	5	112944297	115184160	0.208053
5q23.1	5	115447085	117465902	0.208053
5q23.1	5	117874543	117972704	0.208053
6p22.1	6	29979615	30006876	0
6q14.1	6	77497537	77497656	0
7q11.22	7	69782155	69782593	0.199895
8p23.3	8	189547	272384	0
8p23.3	8	273592	645056	0.00123876
8p23.3	8	645828	645913	0
8p23.3	8	650575	1327236	0.00123876
8p23.3	8	1346442	1346563	0
8p23.3	8	1347337	2188481	0.00123876
8p23.2	8	2189117	2226740	0.0112731
8p23.2	8	2231722	2275672	0.149219
8p23.2	8	2288942	2291952	0.0239692
8p23.2	8	2293385	2536924	0.149219
8p23.2	8	2587479	2591249	0.0112731
8p23.2	8	2591594	3381058	0.00123876
8p23.2	8	3381541	3481817	0
8p23.2	8	3491525	3817272	0.00123876
8p23.2	8	3822621	3946587	0
8p23.2	8	3946832	4154189	0.00123876
8p23.2	8	4158226	4158386	0
8p23.2	8	4165916	4374644	0.00123876
8p23.2	8	4390994	4738602	0.0239692
8p23.2	8	4742185	4891832	0.0112731
8p23.2	8	4907783	5175604	0.0239692
8p23.2	8	5194891	5195300	0.0112731
8p23.2	8	5201095	5396806	0.0239692
8p23.2	8	5412284	5556091	0.0112731
8p23.2	8	5591708	5591735	0
8p23.2	8	5603051	6109511	0.0112731
8p23.1	8	6133731	6299687	0.00123876
8p23.1	8	6304675	6813700	0.0112731
8p23.1	8	6867213	13937885	0.0239692
8p22	8	13953345	14178157	0.0112731
8p21.3	8	14186652	28832828	0.0239692
8p12	8	30170870	30338652	0.0239692
8p12	8	30348707	30348707	0.149219
8p12	8	30389166	31417912	0.0239692
8q24.21	8	128350890	128351093	0
9p24.3	9	36431	256505	0.000667677
9p24.3	9	261132	261132	0.0024848
9p24.3	9	267989	397575	0.000667677
9p24.3	9	398289	399398	0.0024848
9p24.3	9	416215	435286	0.000667677
9p24.3	9	435994	522743	0.0024848
9p24.3	9	525492	728434	0.00697684
9p24.3	9	754050	782987	0.0024848
9p24.3	9	788773	876138	0.00697684
9p24.3	9	884036	884409	0.0024848
9p24.3	9	891649	1456368	0.00697684
9p24.2	9	1493556	3001021	0.0268752
9p24.2	9	3002329	3694360	0.00697684
9p24.2	9	3697057	3811579	0.0268752
9p24.2	9	3819793	4382649	0.0950115
9p24.2	9	4410767	4410971	0.00697684
9p24.2	9	4411056	4411056	0.0268752
9p24.2	9	4434412	4515758	0.0950115
9p24.2	9	4517752	4518816	0.0268752
9p24.1	9	4549024	4838875	0.0950115
9p24.1	9	4839027	4841440	0.0268752
9p24.1	9	4845858	7567893	0.0950115
9p24.1	9	7570951	8751778	0.0268752
9p24.1	9	8752534	8826283	0.00697684
9p24.1	9	8840237	8844489	0.0024848
9p23	9	8863659	9199488	0.00697684
9p23	9	9228714	9339832	0.0024848
9p23	9	9345896	9400073	0.00697684
9p23	9	9412859	9427436	0.0024848
9p23	9	9450595	9479179	0.000667677
9p23	9	9507017	9534525	0.0024848
9p23	9	9550151	9630335	0.000667677
9p23	9	9688530	9897839	0.0024848
9p23	9	9904448	10001184	0.000667677
9p23	9	10015975	10398149	0.0024848
9p23	9	10477877	10477877	0.00697684
9p23	9	10499682	10684331	0.0024848
9p23	9	10806879	11771469	0.00697684
9p23	9	11788140	11948106	0.0024848
9p23	9	12018523	12107309	0.000325168
9p23	9	12164190	12347045	0.0024848
9p22.3	9	12386515	16191094	0.00697684
9p22.3	9	16191145	16377940	0.0268752
9p22.2	9	16378161	16992171	0.0950115
9p22.2	9	17006503	17162200	0.0268752
9p22.2	9	17175337	17329585	0.00697684
9p22.2	9	17341711	17626245	0.0268752
9p22.2	9	17626337	17626337	0.00697684
9p22.2	9	17626427	17626674	0.0024848
9p22.2	9	17646655	17718151	0.0268752
9p22.2	9	17738811	17960859	0.0950115
9p22.2	9	17969559	17992205	0.0268752
9p22.2	9	18000485	18129412	0.00697684
9p22.2	9	18132660	18132898	0.0268752
9p22.2	9	18141987	18141987	0.00697684
9p22.2	9	18153591	18621514	0.0268752
9p22.1	9	18629484	19077154	0.0950115
9p22.1	9	19142187	19369367	0.0950115
9p22.1	9	19373720	19477512	0.0268752
9p22.1	9	19499905	19639738	0.00697684
9p22.1	9	19640440	19961061	0.0024848
9p21.3	9	19979584	20526297	0.000667677
9p21.3	9	20539550	20539873	0.000325168
9p21.3	9	20540366	20615875	0.000667677
9p21.3	9	20637169	20952282	0.000325168
9p21.3	9	20978426	23963052	0
9p21.3	9	23973630	24128906	0.000325168
9p21.3	9	24165234	24840192	0
9p21.3	9	24840287	25343053	0.000325168
9p21.3	9	25366632	25374913	0.000667677
9p21.3	9	25374959	25381733	0.000325168
9p21.3	9	25383631	25544429	0.000667677
9p21.2	9	25667257	26519417	0.0024848
9p21.2	9	26529976	26573226	0.00697684
9p21.2	9	26589309	26595498	0.0268752
9p21.2	9	26595986	26596060	0.0024848
9p21.2	9	26607363	26714384	0.0268752
9p21.2	9	26740804	26744888	0.0950115
