# Supplementary material for: Comparative Analysis of Methods for Identifying Recurrent Copy Number Alterations in Cancer
Source: PLoS One. 2012 Dec 20;7(12):e52516. doi: 10.1371/journal.pone.0052516 (PMC3527554; doi:10.1371/journal.pone.0052516)
Supplement: Table S2 — Recurrent CNA regions identified by the methods for the glioblastoma dataset. (XLS) [file pone.0052516.s004.xls]

## Sheet: Sheet1
STAC
Amplification
Cytoband	Chr	start	end	p-value
1p36.11	1	24056856	24057281	0.000999987
1p21.3	1	97952658	97965082	0.019
1p21.2	1	100574128	100574538	0.000999987
1p12	1	119563124	119563514	0.000999987
1q31.1	1	190739595	190740099	0.000999987
1q32.1	1	200925185	201665711	0.000999987
2p24.2	2	18301791	18302709	0.00199997
2p13.3	2	70317349	70419554	0.026
2q14.2	2	121992886	121993002	0.00800002
2q24.1	2	158508827	158509756	0.013
2q31.1	2	175240692	175252886	0.014
3p24.1	3	29306824	29307495	0.00800002
3q26.1	3	167359422	167359953	0.00199997
4q12	4	52812193	57182948	0.023
4q21.3	4	87398172	87411082	0.00599998
4q26	4	116626978	116627057	0.000999987
4q31.23	4	150420181	150420273	0.046
5q15	5	96185799	96186078	0.00199997
5q21.3	5	109399376	109400056	0.000999987
6q12	6	63742722	63745031	0.000999987
6q15	6	91325743	91325808	0.00400001
6q23.2	6	132691401	132692996	0.000999987
7p21.1	7	17445757	17446243	0.00400001
7p11.2	7	53396106	55360264	0.00199997
8p23.1	8	6250239	6250491	0.000999987
8p23.1	8	8976535	8977133	0.009
8q24.23	8	137680425	137813119	0.000999987
9p12	9	41219831	41675369	0.00199997
9q22.33	9	99830334	99830462	0.005
10q21.1	10	57176910	57177032	0.000999987
12p13.31	12	6450843	6706803	0.00199997
12q13.2	12	56263307	56823983	0.00199997
12q15	12	67484379	68049254	0.02
14q11.1	14	18205576	18399627	0.000999987
15q11.1	15	19204681	19985304	0.00199997
17q12	17	34583554	34625089	0.000999987
19q13.41	19	52544997	52546246	0.000999987
19q13.43	19	61752129	61752418	0.00599998
21q21.1	21	20518399	20519081	0.00400001
Deletion
1p33	1	50687923	50689264	0.041
1p32.2	1	57053184	57053943	0.00199997
1p31.1	1	79787684	79787955	0.00199997
1p22.2	1	90410777	90410862	0.00199997
1p22.1	1	93791064	93803279	0.00800002
1p21.1	1	102291054	102291746	0.00199997
1q23.3	1	162138619	162139607	0.00199997
1q25.3	1	185771375	185771622	0.00199997
1q32.1	1	204694607	204719272	0.00400001
2p24.3	2	12326492	12326961	0.00199997
2p22.3	2	34093800	34093959	0.00999999
2p21	2	41888328	41889375	0.033
2p21	2	44600493	44601507	0.00199997
2q32.1	2	185232835	185232881	0.00199997
2q32.3	2	193936526	193936670	0.00199997
2q33.3	2	205318165	205319367	0.00199997
3p26.3	3	1510440	1511278	0.00199997
3p26.2	3	3547161	3547242	0.00199997
3p14.2	3	60046621	60228512	0.00199997
3p13	3	74171712	74172859	0.00199997
3q26.1	3	164019046	164024093	0.00199997
3q26.2	3	170547524	170547611	0.00199997
4p15.32	4	15743369	15743714	0.000999987
4p13	4	44452542	44457165	0.000999987
4q13.1	4	63316180	63316346	0.000999987
4q13.1	4	63875220	63875266	0.00400001
4q28.1	4	126166023	126839188	0.000999987
4q28.3	4	131998808	131999387	0.000999987
4q34.1	4	175763696	175772070	0.014
4q34.3	4	177930796	177930985	0.000999987
5q11.2	5	56319383	56320258	0.00199997
5q11.2	5	58317315	58317669	0.00700003
5q14.1	5	79165786	79166420	0.025
5q14.3	5	85715451	85715539	0.00199997
5q15	5	96185799	96186078	0.00199997
5q21.1	5	102672053	102672108	0.00199997
5q22.2	5	111759059	111759533	0.00199997
6p22.1	6	29902908	29908112	0.00800002
6p21.33	6	31425716	31425999	0.005
6p21.32	6	32776828	32777019	0.027
6p21.2	6	38875631	38887456	0.027
6q14.3	6	86905589	86952597	0.00199997
6q21	6	111349312	111349544	0.00199997
6q26	6	162494041	162495354	0.00199997
6q27	6	167867380	167868573	0.045
7p21.1	7	17445757	17446243	0.044
7p11.2	7	54443928	54444079	0.000999987
7q22.3	7	104694484	104843430	0.000999987
7q35	7	144688085	144711054	0.034
8p23.1	8	9224652	9225005	0.00199997
9p24.3	9	1141090	1141269	0.00199997
9p23	9	11080005	11081095	0.00199997
9p21.3	9	20748306	26167045	0.00199997
9p12	9	41596599	41675369	0.00199997
9q21.11	9	71869674	71869765	0.00199997
10q21.1	10	55689588	55689938	0.00199997
10q21.1	10	57863069	57863159	0.018
10q23.31	10	88927564	90491738	0.027
10q23.31	10	90608793	90610385	0.00199997
11p15.4	11	4890242	4890372	0.013
11p12	11	37612068	37612801	0.00199997
11q22.2	11	102232825	102248188	0.00199997
11q22.3	11	107211357	107211393	0.00599998
11q22.3	11	109781877	109782009	0.00199997
12p13.31	12	7757402	7779822	0.000999987
12p12.2	12	20905406	20905430	0.000999987
12q12	12	41993388	41998556	0.000999987
12q21.31	12	80609736	80610058	0.000999987
12q23.1	12	98791609	98791950	0.00300002
13q21.2	13	62248424	62248579	0.00199997
13q21.33	13	71822299	71822493	0.00199997
13q32.3	13	100233357	100233631	0.045
13q33.1	13	102368076	102369349	0.016
13q33.2	13	105672579	105672794	0.00199997
14q13.2	14	36125323	36172320	0.00199997
14q22.1	14	52662612	52697909	0.041
15q21.2	15	51989931	51990382	0.044
15q21.3	15	54956816	54957713	0.043
16p13.3	16	6762945	6763510	0.000999987
16p13.2	16	8431941	8434944	0.00700003
16p13.12	16	13717133	13717163	0.000999987
16q23.1	16	74984694	75009568	0.00999999
17q21.31	17	44763995	44840245	0.000999987
17q22	17	51308788	51309721	0.000999987
18q12.2	18	36734802	36735444	0.00199997
18q22.1	18	65299997	65300434	0.00199997
19q13.33	19	48043004	48326010	0.00199997
20p12.2	20	10446700	10451586	0.023
20q13.2	20	53338909	53340133	0.03
20q13.2	20	54219400	54219495	0.00999999
21q11.2	21	14526772	14527645	0.044
21q21.1	21	23442474	23561264	0.044
21q21.1	21	23887094	23887126	0.033
21q22.11	21	34195324	34231309	0.000999987
22q13.2	22	44186718	44188156	0.00300002
KC-SMART
Amplification
1q32.1	1	200950000	201800000
4q12	4	52650000	56800000
6q23.2	6	132500000	132800000
7p22.3	7	300000	4700000
7p14.3	7	5050000	57600000
7q11.22	7	61500000	73450000
7q31.2	7	74300000	158500000
8q24.23	8	137600000	137950000
9p12	9	41400000	41650000
12p13.31	12	6350000	6650000
12q13.2	12	56100000	56500000
12q14.3	12	67400000	67800000
15q11.1	15	19250000	20200000
Deletion
1p36.33	1	350000	700000
1p36.32	1	1050000	6500000
1p36.23	1	7350000	8700000
6q23.2	6	133000000	133200000
6q24.3	6	147100000	147750000
9p22.3	9	250000	32850000
9p12	9	41600000	41650000
10p12.31	10	100000	39050000
10q11.21	10	42250000	45700000
10q23.31	10	46100000	134250000
10q26.3	10	134350000	134800000
13q12.11	13	21750000	22000000
13q12.12	13	24750000	25100000
13q21.2	13	26200000	94700000
13q32.1	13	95050000	95800000
14q22.1	14	52650000	52900000
14q22.1	14	53950000	54200000
14q24.2	14	54650000	87200000
14q32.11	14	90650000	90700000
14q32.12	14	93800000	94700000
14q32.2	14	95150000	100000000
14q32.33	14	104350000	105200000
19q13.33	19	47850000	48650000
19q13.33	19	49250000	52750000
19q13.42	19	53300000	57750000
19q13.43	19	58050000	59100000
22q11.1	22	14950000	15000000
22q11.23	22	24000000	24200000
22q13.1	22	26650000	48850000
CMDS
Amplification
4p12	4	47016765	47282667	0.04164
4q13.1	4	61852865	61957627	0.04164
4q21.21	4	79530183	79542146	0.04164
4q22.2	4	92916417	94995548	0.04164
4q22.3	4	95417010	95747064	0.04164
4q26	4	120421560	121048298	0.04164
4q13.1	4	60121825	60208016	0.046633
4q22.3	4	96292304	97264661	0.046633
9q21.13	9	76170253	76593660	0.0185
9q22.32	9	96815113	98726710	0.0185
9q31.1	9	103060529	103598690	0.0185
9q31.2	9	110704050	111269589	0.0185
9q33.1	9	119052527	121934462	0.0185
9p13.3	9	35269814	35302885	0.021412
9q21.11	9	69258858	70980976	0.021412
9q22.33	9	99547556	99671650	0.021412
9q31.1	9	106682837	107093876	0.021412
10p14	10	8057782	8213823	0.040907
10p11.23	10	29270031	30155493	0.040907
10q21.1	10	52337094	53590741	0.040907
10p12.31	10	19148945	19505172	0.046105
10p12.1	10	27772006	28538359	0.046105
10q11.22	10	49318461	49569637	0.046105
10q21.1	10	59086898	59612873	0.046105
10q21.3	10	65015398	65045158	0.046105
12p13.32	12	3712450	5013397	0.027318
12p13.32	12	5189690	5247809	0.027318
12p12.1	12	24585286	24985395	0.027318
12p11.22	12	30290716	30720941	0.027318
12p12.3	12	18284911	19157217	0.030976
12q13.3	12	57045459	57062804	0.030976
14q11.2	14	23199131	24264010	0.026115
14q12	14	28490282	36850434	0.026115
14q21.2	14	44308940	44616159	0.026115
14q21.2	14	46161368	46586449	0.026115
14q21.3	14	50089645	50335910	0.026115
15q11.2	15	24268448	25468555	0.042096
15q26.2	15	95201571	95961065	0.042096
15q22.31	15	65734936	66496601	0.047202
15q25.1	15	77781156	79620228	0.047202
15q25.2	15	82282799	82309381	0.047202
15q26.1	15	93341025	93747313	0.047202
17q24.3	17	69983911	71561043	0.034902
19q13.11	19	33308700	37055692	0.039468
21q21.1	21	19813832	20302445	0.036384
21q21.3	21	28044810	28295910	0.036384
21q21.3	21	30472521	30647790	0.036384
22q11.1	22	15876534	16028509	0.010453
Deletion
4p15.33	4	13400813	13505894	0.04164
4p15.1	4	31174644	31193242	0.04164
4p14	4	36976753	38033935	0.04164
4p12	4	45063186	45271882	0.04164
4q21.21	4	81531671	83185593	0.04164
4q22.1	4	90679919	90730372	0.04164
4q25	4	112443874	112936990	0.04164
4q26	4	116348058	116440315	0.04164
4q28.1	4	125306061	126053089	0.04164
4q31.23	4	150621999	150668218	0.04164
4q32.3	4	163650772	166937048	0.04164
4p15.31	4	19804791	19838942	0.046633
4q34.1	4	172847710	173566775	0.046633
9p24.1	9	8972266	8991538	0.0185
9p22.3	9	14542979	14831633	0.0185
9p23	9	9454410	9496817	0.021412
9p22.2	9	17505655	17687976	0.021412
10q24.1	10	97429352	99408361	0.040907
10q26.13	10	122128152	124907209	0.040907
10q22.2	10	76728172	77232097	0.046105
10q26.13	10	126710911	127878816	0.046105
12p13.2	12	10302044	10665965	0.027318
12q12	12	43976368	44027679	0.027318
12q15	12	69675832	70106923	0.027318
12q21.1	12	73370892	73456743	0.027318
12q21.33	12	89409362	90230616	0.027318
12q23.2	12	101857321	101907178	0.027318
12q24.13	12	113307749	113412073	0.027318
12q24.32	12	127935939	129539331	0.027318
12q21.2	12	76863776	79724232	0.030976
12q23.3	12	105087912	105725456	0.030976
14q22.2	14	54409900	54508138	0.026115
14q23.1	14	60067651	60361754	0.026115
14q24.3	14	74193788	74297608	0.026115
14q31.2	14	80446867	86964840	0.026115
14q31.3	14	87398304	87942542	0.026115
14q32.12	14	94003625	94253351	0.026115
15q13.3	15	31501539	31852421	0.042096
15q15.1	15	42099730	42138294	0.042096
15q15.2	15	43273524	43389085	0.042096
15q21.1	15	47937414	47984426	0.042096
15q21.2	15	49697347	50397433	0.042096
15q15.3	15	34950821	53879348	0.047202
17p12	17	13119546	15497502	0.034902
17p13.2	17	3455062	4162192	0.039166
19q13.42	19	54393792	55028651	0.035214
21q22.13	21	37945242	39077520	0.036384
21q22.12	21	36381258	36847447	0.040994
22q13.2	22	42368398	43885150	0.010453
DiNAMIC
Amplification
6q23.2	6	132692877	SNP_A-1662832	0.005	132691401	132692996
7p14.3	7	54744381	SNP_A-1702427	0.005	250149	57390774
7p12.3	7	53664180	SNP_A-1733275	0.005	43300052	53891130
7q31.1	7	116247157	SNP_A-1661349	0.005	57526720	158542042
7q21.2	7	86302661	SNP_A-1713031	0.005	77405726	107172876
7p15.1	7	27383959	SNP_A-1745506	0.005	19512784	37480830
7p14.1	7	39842115	SNP_A-1663249	0.005	37565361	43276545
7q11.22	7	66552692	SNP_A-1725055	0.005	61488653	77398325
7p21.3	7	16499351	SNP_A-1699320	0.005	7212677	19499540
7p22.2	7	7145244	SNP_A-1745950	0.005	250149	7178511
8q21.3	8	137760435	SNP_A-1677992	0.005	29768732	146086167
7p11.2	7	57526720	SNP_A-1755050	0.005	57526720	57620665
4q12	4	54626494	SNP_A-1730457	0.005	52600433	59197382
12q14.1	12	67491554	SNP_A-1723054	0.005	44637916	80579244
1q25.2	1	201541285	SNP_A-1669444	0.005	107020123	245729550
20q11.23	20	30591303	SNP_A-1674301	0.01	29366235	41082240
12p13.31	12	6472004	SNP_A-1733039	0.01	93683	12524006
15q11.2	15	19851769	SNP_A-1714692	0.025	19204681	24002632
1q21.2	1	150680033	SNP_A-1709499	0.025	115923491	183991566
3q22.2	3	167359422	SNP_A-1703075	0.025	74193576	193771954
20q13.2	20	59334070	SNP_A-1694961	0.025	41178501	62317689
20q13.33	20	62622269	SNP_A-1757091	0.025	62622269	63632862
20p11.1	20	26135200	SNP_A-1648092	0.03	26135200	26195028
Deletion
9p21.2	9	22026367	SNP_A-1666060	0.005	19907291	32769930
10q22.1	10	55689588	SNP_A-1657303	0.005	12355042	134813136
9p23	9	19866496	SNP_A-1668031	0.005	4609581	19882748
10p15.2	10	64897	SNP_A-1746366	0.005	64897	6669355
10p11.22	10	25879723	SNP_A-1734646	0.005	12355042	54827244
10q11.22	10	43755115	SNP_A-1694839	0.005	42200621	53288490
10p11.23	10	28871961	SNP_A-1729371	0.005	28309691	31318475
10p11.22	10	33883075	SNP_A-1721242	0.005	31436898	34496194
10p11.21	10	37296756	SNP_A-1686726	0.005	34513276	38673031
10p14	10	11802090	SNP_A-1724765	0.005	6724613	12276817
10p11.1	10	39078808	SNP_A-1732905	0.005	39078808	39078808
13q14.3	13	46808486	SNP_A-1672914	0.005	24402482	77719049
9p24.2	9	1141090	SNP_A-1665380	0.005	239391	4549024
12p12.2	12	20905406	SNP_A-1699331	0.005	20905406	20905430
13q32.1	13	89128921	SNP_A-1675729	0.005	77829680	112951465
22q13.1	22	44186718	SNP_A-1672011	0.005	27994202	48863057
14q22.2	14	77430555	SNP_A-1722877	0.005	31812874	78388918
14q32.11	14	81719391	SNP_A-1720478	0.005	78400482	105212667
8p23.1	8	9224652	SNP_A-1644183	0.01	180568	19068890
4p15.2	4	15743369	SNP_A-1723968	0.01	10912128	35487720
13q12.11	13	21863424	SNP_A-1737704	0.01	17221079	24324312
4q23	4	126166023	SNP_A-1731134	0.01	60006199	139496686
19q13.31	19	48123857	SNP_A-1664674	0.01	24194887	63458980
6q25.1	6	162495042	SNP_A-1670509	0.01	132701193	170761467
17q21.31	17	44823714	SNP_A-1657435	0.015	35424138	49072917
6q15	6	111349473	SNP_A-1681224	0.025	45274287	132677782
4q32.3	4	177930796	SNP_A-1759002	0.025	139505006	191173805
1p31.1	1	79787684	SNP_A-1676856	0.05	68801960	84673997
GAIA
Amplification
1p36.11	1	24056856	24057281	0
1p22.3	1	87036768	87036837	0.102215
1p21.3	1	97952658	97965082	0.102215
1p21.2	1	100574128	100574538	0
1p12	1	119563124	119563514	0
1q31.1	1	190739595	190739595	0.102215
1q31.1	1	190739868	190740099	0
1q32.1	1	200925185	200925185	0.102215
1q32.1	1	200943828	201665711	0
10q21.1	10	57176910	57177032	0
12p13.31	12	6450843	6706803	0
12q13.2	12	56263307	56351715	0
12q13.3	12	56672392	56823983	0.00303021
12q14.3	12	67484379	67695739	0
12q15	12	67888735	67957878	0.00303021
14q11.1	14	18205576	18360294	0
14q11.1	14	18399627	18399627	0.0599841
15q11.1	15	19204681	19985304	0
17q12	17	34583554	34583554	0.0500074
17q12	17	34584689	34584909	0
17q12	17	34625089	34625089	0.0500074
19q13.41	19	52544997	52546246	0
19q13.43	19	61752129	61752418	0.0666672
2p24.3	2	15895946	16669661	0.0348838
2p24.2	2	18258272	18301791	0.0348838
2p24.2	2	18301967	18302709	0
2p13.3	2	70317349	70419554	0.0348838
2q14.2	2	121992886	121993002	0.0348838
2q24.1	2	158508827	158509756	0.0348838
2q31.1	2	175240692	175252886	0.0348838
21q21.1	21	20518399	20519081	0.0500249
3q26.1	3	167359422	167359953	0
4q11	4	52600433	52700220	0.0309374
4q12	4	52812193	53796687	0.000566752
4q12	4	53805897	55925707	0
4q12	4	55943060	57012086	0.000566752
4q12	4	57103207	57182948	0.0309374
4q26	4	116626978	116627057	0
5q15	5	96185799	96186078	0.0500167
5q21.3	5	109399376	109400056	0
6q12	6	63742722	63745031	0
6q23.2	6	132691401	132692996	0
7p12.1	7	53364706	53366515	0.236402
7p12.1	7	53396106	53756309	0.0386066
7p12.1	7	53789668	53872348	0.236402
7p12.1	7	53878937	53879044	0.0386066
7p12.1	7	53891130	53982732	0.00512956
7p11.2	7	54145734	55360264	0
7p11.2	7	55631083	55698217	0.0386066
7p11.2	7	55715688	55790768	0.236402
7q31.2	7	115873505	116860319	0.0386066
7q31.2	7	116895489	116895489	0.236402
7q31.31	7	119669287	120723552	0.236402
8p23.1	8	6250239	6250491	0.0954624
8p23.1	8	8976535	8977133	0.0954624
8q24.23	8	137680425	137680425	0.0954624
8q24.23	8	137681615	137813119	0
9p12	9	41219831	41675369	0
9q22.33	9	99830334	99830462	0.0166469
Deletion
1p36.23	1	7788847	8519887	0.0333353
1p33	1	50687923	50689264	0.0333353
1p32.2	1	57053184	57053943	0
1p31.1	1	79787684	79787955	0
1p22.2	1	90410777	90410862	0
1p21.1	1	102291054	102291746	0
1q32.1	1	204694607	204694749	0.0333353
10q21.1	10	55689588	55689938	0
10q23.2	10	88927564	88927564	0
10q23.2	10	88974858	88974858	0.0285764
10q23.2	10	88975239	89183953	0.0966645
10q23.2	10	89263931	89263931	0.0285764
10q23.31	10	89340167	89832651	0.0966645
10q23.31	10	90189901	90190956	0.0966645
10q23.31	10	90284769	90332561	0.0966645
10q23.31	10	90424190	90424301	0.0966645
10q23.31	10	90608793	90610333	0.0285764
10q23.31	10	90610385	90610385	0.0966645
10q25.3	10	117171366	117177175	0.0966645
11p12	11	37612068	37612801	0
11q22.2	11	102232825	102248188	0.00907511
11q22.3	11	107211357	107211393	0.00907511
11q22.3	11	109781877	109782009	0
12p13.31	12	7757402	7779822	0
12p12.2	12	20905406	20905430	0
12p12.1	12	25624364	25625036	0.18928
12q12	12	41993388	41998556	0
12q14.1	12	59333148	59344833	0.18928
12q14.3	12	66081140	66095501	0.18928
12q14.3	12	67153597	67170158	0.18928
12q21.2	12	79960747	79960848	0.18928
12q21.31	12	80609736	80610058	0
12q21.31	12	81160680	81161074	0.18928
12q22	12	95548548	95554973	0.18928
12q23.1	12	98791609	98791950	0
12q24.13	12	113831312	113831312	0.18928
13q21.2	13	62248424	62248579	0
13q21.33	13	71822299	71822493	0
13q22.2	13	76565412	76566942	0.0374731
13q33.2	13	105672579	105672794	0
14q12	14	30909414	30909818	0.125715
14q13.2	14	36125323	36172320	0
14q21.1	14	43074830	43191582	0.125715
14q21.2	14	45698324	45703142	0.125715
14q21.3	14	50453191	50503349	0.125715
14q22.1	14	52662612	52697909	0
14q24.3	14	77430555	77433070	0.125715
14q31.2	14	84449323	84462454	0.125715
14q32.33	14	104733584	105212667	0.125715
15q21.2	15	51989931	51990382	0.0749662
15q21.3	15	54956816	54957713	0.0749662
16p13.12	16	13717133	13717163	0.125009
16q23.1	16	74984694	75009568	0.125009
17q12	17	32285358	32304466	0.0333274
17q21.2	17	40079192	40079304	0.0333274
17q21.31	17	44763995	44763995	0.0333274
17q21.31	17	44823714	44840245	0
17q22	17	51308788	51309721	0.0333274
18p11.23	18	7808887	7812168	0.09996
18p11.21	18	10961985	10961985	0.09996
19q13.33	19	48043004	48043004	0.074992
19q13.33	19	48123857	48163405	0
19q13.33	19	48326010	48326010	0.074992
2p25.2	2	7083862	7085113	0.239131
2p24.3	2	12326492	12326961	0
2p22.3	2	34093800	34093959	0
2p21	2	41888328	41889375	0.239131
2p21	2	44600493	44601507	0
2q11.2	2	101619138	101654385	0.239131
2q32.1	2	185232488	185232488	0.239131
2q32.1	2	185232835	185232881	0
2q32.3	2	193936526	193936670	0
2q33.3	2	205318165	205319367	0
2q37.2	2	236015905	236017560	0.239131
20p12.2	20	10446700	10451586	0.0249755
21q11.2	21	14526772	14527183	0
21q11.2	21	14527258	14527645	0.126083
21q21.1	21	23442474	23443694	0.126083
21q21.1	21	23450216	23450686	0
21q21.1	21	23474770	23561264	0.126083
21q21.1	21	23887094	23887126	0.126083
21q22.11	21	34195324	34195637	0
21q22.11	21	34231309	34231309	0.126083
22q13.2	22	44186718	44188156	0
3p26.3	3	1510440	1511278	0
3p26.2	3	3547161	3547242	0
3p14.2	3	60046621	60228512	0.0600038
3p13	3	74171712	74172859	0
3q26.1	3	164019046	164024093	0.0600038
3q26.2	3	170547524	170547584	0
3q26.2	3	170547611	170547611	0.0600038
4p15.32	4	15743369	15743714	0
4p13	4	44452542	44457165	0.0176532
4q13.1	4	63316180	63316346	0
4q13.1	4	63875220	63875266	0.0176532
4q28.1	4	126166023	126166261	0
4q28.1	4	126837833	126839188	0
4q28.3	4	131998808	131999387	0
4q34.3	4	177930796	177930985	0
5p15.1	5	17245859	17246371	0.0999995
5p15.1	5	17667817	17851384	0.0999995
5q11.2	5	56319383	56320258	0
5q11.2	5	58317315	58317669	0.0999995
5q14.3	5	85715451	85715539	0
5q15	5	96185799	96186078	0
5q21.1	5	102672053	102672108	0
5q22.2	5	111759059	111759533	0
5q23.1	5	115312982	115312982	0.0999995
5q34	5	162632581	162636775	0.0999995
5q34	5	162847443	162856296	0.0999995
5q34	5	165704590	165704719	0.0999995
5q34	5	165999723	166000643	0.0999995
5q34	5	167480727	167480727	0.0999995
6p22.1	6	29902908	29902908	0.030742
6p21.33	6	31425716	31425999	0.030742
6q14.3	6	86905589	86952597	0.030742
6q21	6	111349312	111349544	0.030742
6q23.2	6	133120180	133121439	0.030742
6q26	6	162494041	162495354	0
7p22.1	7	5810788	5811581	0.127792
7p21.3	7	8571052	8603953	0.127792
7p21.1	7	17445757	17446243	0.127792
7p11.2	7	54443928	54444079	0
7q21.3	7	93791417	93796022	0.127792
7q22.3	7	104694484	104843430	0
7q31.1	7	112770093	112812708	0.127792
7q35	7	144688085	144711054	0.127792
8p23.1	8	9224652	9225005	0
9p24.3	9	1141090	1141269	0.0353922
9p23	9	11080005	11081095	0.111485
9p22.1	9	19830148	19830148	0.111485
9p22.1	9	19866496	19882748	0.0353922
9p21.3	9	19907291	19933585	0.111485
9p21.3	9	19978975	19991563	0.0353922
9p21.3	9	20105657	20113927	0.111485
9p21.3	9	20115458	20241120	0.0353922
9p21.3	9	20271390	20487142	0.00748675
9p21.3	9	20543571	20734371	0.0019722
9p21.3	9	20748306	21045880	0.000311158
9p21.3	9	21055312	25712614	0
9p21.2	9	25733020	25780636	0.000311158
9p21.2	9	25799071	25878756	0
9p21.2	9	25879362	26167045	0.000311158
9p21.2	9	26185829	26372217	0.0019722
9p21.2	9	26382058	26409301	0.00748675
9p21.2	9	26495918	26571766	0.0353922
9p21.2	9	26572104	26573195	0.00748675
9p21.2	9	26573414	26715702	0.0353922
9p21.2	9	26763231	27550594	0.111485
9p21.2	9	27850390	27866714	0.0353922
9p21.2	9	27887194	27894360	0.111485
9p21.2	9	27904937	27905195	0.0353922
9p21.1	9	29558662	29558686	0.111485
